# Supplementary material for: Soluble MICA and a MICA Variation as Possible Prognostic Biomarkers for HBV-Induced Hepatocellular Carcinoma
Source: PLoS One. 2012 Sep 14;7(9):e44743. doi: 10.1371/journal.pone.0044743 (PMC3443094; doi:10.1371/journal.pone.0044743)
Supplement: Table S1 — Clinical parameters of HBV-related HCC patients available for prognostic analyses. (XLS) [file pone.0044743.s004.xls]

## Sheet: Table S1
Table S1. Clinical parameters of HBV-related HCC patients available for prognostic analyses
	Total number	Alive	Dead	P*
Gender
Male	92	69	23
Female	19	17	2	0.135
Age
<60 years	47	39	8
>60 years	64	47	17	0.535
Size
<40 mm	26	20	6
>40 mm	12	9	3	0.381
Vascular invasion
Yes	8	6	2
No	27	20	7	0.927
sMICA
<5 pg/ml	83	68	15
>5 pg/ml	28	18	10	0.009
* P value obtained by the Kaplan-Maier analysis and log-rank test
